# Supplementary material for: Malaria treatment for prevention: a modelling study of the impact of routine case management on malaria prevalence and burden
Source: BMC Infect Dis. 2024 Nov 8;24:1267. doi: 10.1186/s12879-024-09912-x (PMC11549775; doi:10.1186/s12879-024-09912-x)
Supplement: Supplementary file 1 — Supplementary Material 1 [file 12879_2024_9912_MOESM1_ESM.xlsx]

## Sheet: Simulation inputs
Country and admnistrative unit		Demographics: proportion of the populatin per age group																		Mosquito species contribution to transmission						Transmission seasonality												Estimated EIR			Bednet coverage from 2000 - 2020
ISO3	setting	people_per_1	people_per_5	people_per_10	people_per_15	people_per_20	people_per_25	people_per_30	people_per_35	people_per_40	people_per_45	people_per_50	people_per_55	people_per_60	people_per_65	people_per_70	people_per_75	people_per_80	people_per_85	conteir_arabiensis_indoor	conteir_arabiensis_outdoor	conteir_gambiae_indoor	conteir_gambiae_outdoor	conteir_funestus_indoor	conteir_funestus_outdoor	jan	feb	mar	apr	may	jun	jul	aug	sep	oct	nov	dec	EIR_lci	EIR_uci	EIR	histITNcov2000	histITNcov2001	histITNcov2002	histITNcov2003	histITNcov2004	histITNcov2005	histITNcov2006	histITNcov2007	histITNcov2008
BEN	alibori	0.038744	0.145741	0.174277	0.126246	0.104794	0.0881093	0.0775131	0.0627018	0.0464099	0.0384414	0.0239099	0.02429	0.0135805	0.014495	0.00661047	0.00781456	0.00325925	0.00324293	0.172479	0.0168821	0.319672	0.0479478	0.372091	0.0709278	0.000504528	0	0.00145789	0.00905856	0.0351597	0.0956309	0.150873	0.201284	0.27176	0.191901	0.039933	0.00243746	129	198	168	0.0667616	0.0465298	0.0302797	0.0284842	0.0341773	0.0303398	0.0514667	0.21174	0.138564
BEN	atakora	0.0368987	0.138838	0.171263	0.129314	0.099203	0.082653	0.0689002	0.0615975	0.0454647	0.04161	0.0279625	0.0295281	0.017318	0.0188319	0.010666	0.0107215	0.00501214	0.00439967	0.144871	0.0141799	0.358707	0.0538026	0.359846	0.0685937	0.00168761	0.000167618	0.00281142	0.0175352	0.0484493	0.0954892	0.135062	0.19323	0.233081	0.209283	0.0583769	0.00482665	231	300	272	0.0661126	0.0380695	0.0184617	0.0161975	0.0230126	0.0247688	0.050163	0.245991	0.173411
BEN	atlantique	0.0323384	0.121668	0.133869	0.118267	0.0980783	0.0972925	0.088157	0.0734689	0.0621184	0.0478838	0.0375117	0.0301517	0.0196014	0.0162073	0.00837352	0.00677679	0.00412214	0.00429553	0.178249	0.0174469	0.513518	0.0770228	0.17954	0.0342238	0.0128547	0.00794273	0.0299681	0.0691331	0.109787	0.153551	0.209829	0.0965146	0.0494592	0.100852	0.12191	0.0381983	27	36	34	0.104976	0.0533081	0.0212613	0.0208951	0.0420161	0.0411883	0.0406535	0.190158	0.154701
BEN	borgou	0.0381716	0.143619	0.162861	0.124021	0.107275	0.0949125	0.077677	0.0641285	0.0460345	0.0386641	0.0260675	0.0247924	0.0147408	0.0147828	0.00709389	0.00780133	0.00384262	0.00369343	0.118826	0.0116306	0.418259	0.0627349	0.326342	0.0622071	0.00235883	0.00151344	0.0049364	0.025557	0.0604222	0.112577	0.139721	0.176732	0.204914	0.195458	0.0707768	0.00503395	90	117	110	0.0708846	0.0433948	0.024096	0.0237977	0.0352917	0.0308969	0.0396896	0.185081	0.133919
BEN	collines	0.0316543	0.119094	0.149026	0.138333	0.116011	0.089302	0.0738537	0.0624336	0.0519413	0.0433836	0.0306208	0.0280224	0.0169965	0.0182672	0.0111929	0.00955014	0.0059287	0.00456732	0.188896	0.0184891	0.477001	0.0715457	0.204992	0.0390755	0.00631295	0.0047009	0.0149989	0.0559655	0.0908727	0.124106	0.137301	0.159357	0.143236	0.154126	0.0980875	0.0109349	66	84	82	0.0780537	0.0426248	0.0217797	0.0215141	0.0359595	0.0329507	0.0360624	0.170144	0.121778
BEN	couffo	0.0324186	0.121977	0.170425	0.14305	0.118532	0.0817384	0.0725962	0.0568665	0.0516875	0.0409067	0.0287207	0.0268608	0.01224	0.0179641	0.0079321	0.00759733	0.00358673	0.00507776	0.165923	0.0162405	0.368423	0.05526	0.331049	0.0631044	0.0121402	0.00453875	0.0288561	0.0873063	0.122103	0.135646	0.143506	0.110037	0.0813653	0.133247	0.112435	0.0288192	66	81	78	0.0856417	0.0461186	0.0231009	0.0231664	0.0396695	0.0364705	0.0391758	0.189399	0.148318
BEN	donga	0.0333678	0.125548	0.159264	0.126823	0.103775	0.0896065	0.0787216	0.0654924	0.0508807	0.042222	0.0309026	0.0279479	0.0167142	0.017409	0.0109104	0.00983875	0.00578997	0.00496586	0.13584	0.013296	0.381549	0.0572288	0.346111	0.0659754	0.00272164	0.00241134	0.00647117	0.0344504	0.0682932	0.107993	0.125558	0.191368	0.20093	0.181503	0.073174	0.00512651	159	255	216	0.0614013	0.0389756	0.0238855	0.0229894	0.0308301	0.0278515	0.0397316	0.200515	0.157846
BEN	littoral	0.0288237	0.10844	0.117126	0.105332	0.0962398	0.104371	0.0980152	0.0835057	0.066128	0.0518302	0.0410652	0.0320832	0.0241851	0.017194	0.010961	0.00689721	0.00502693	0.00295653	0.267538	0.0261865	0.56352	0.0845227	0.0489095	0.0093231	0.0121261	0.0129345	0.0254648	0.0598221	0.0990299	0.158448	0.264349	0.103476	0.0331447	0.083266	0.112369	0.0355699	10	15	12	0.110767	0.0520239	0.018204	0.0176667	0.0374409	0.037053	0.0372417	0.174708	0.137854
BEN	mono	0.0302154	0.113693	0.14774	0.133862	0.112069	0.0872639	0.070269	0.0589081	0.0539529	0.0457335	0.0363268	0.0325213	0.019749	0.0205405	0.0121478	0.0118256	0.00672322	0.00663982	0.154745	0.0151464	0.499708	0.0749515	0.214551	0.0408976	0.0176961	0.00606031	0.0327742	0.0793174	0.113255	0.173034	0.185155	0.091341	0.0431979	0.10254	0.117425	0.0382042	27	36	34	0.0995263	0.0533331	0.0243836	0.0243968	0.0425621	0.0404753	0.044398	0.206152	0.168533
BEN	oueme	0.0327944	0.123384	0.139044	0.121741	0.0987709	0.0906135	0.0857654	0.0706076	0.0584427	0.0457563	0.035529	0.0317881	0.0213324	0.0188501	0.0103961	0.00724906	0.00451379	0.0036009	0.210287	0.0205828	0.528369	0.0792504	0.135653	0.0258581	0.0153347	0.00947141	0.0260689	0.0645409	0.0984124	0.149874	0.218068	0.11262	0.0489356	0.101164	0.119791	0.0357207	15	21	18	0.119021	0.0561969	0.0182815	0.0170326	0.0384374	0.0386471	0.0370644	0.173483	0.133463
BEN	plateau	0.0321967	0.12114	0.149557	0.129109	0.099678	0.086618	0.0812234	0.0672891	0.055669	0.044334	0.0334666	0.0293146	0.019174	0.0189507	0.0124152	0.00960997	0.00590317	0.00453033	0.162061	0.0158625	0.367991	0.0551951	0.335028	0.0638628	0.0136318	0.00508075	0.0256532	0.0647342	0.114453	0.138246	0.153262	0.119715	0.0855108	0.141603	0.114907	0.0232036	21	33	28	0.104028	0.0496484	0.0169755	0.0157264	0.0341045	0.0337252	0.032874	0.148072	0.109324
BEN	zou	0.0321858	0.121095	0.147906	0.135173	0.106527	0.084688	0.073959	0.0642177	0.0551146	0.0434576	0.0324243	0.0301079	0.0178797	0.0210057	0.0108306	0.0114102	0.00620069	0.0059962	0.196321	0.0192158	0.382133	0.0573163	0.289777	0.0552372	0.0102871	0.00403124	0.0238888	0.0680084	0.118653	0.135226	0.146364	0.125237	0.103155	0.136301	0.106021	0.0228287	48	60	58	0.0827536	0.0450176	0.0225482	0.022047	0.0390148	0.0366696	0.0393398	0.183672	0.14364
KEN	baringo	0.0314994	0.118878	0.148213	0.14655	0.11944	0.0854732	0.0684189	0.0602535	0.0546392	0.0431336	0.0344711	0.0254894	0.0198393	0.016054	0.0115218	0.00769934	0.0043419	0.00426276	0.835014	0.0817308	0.000360539	5.41e-05	0.0695776	0.0132628	0.0471622	0.0301355	0.0383312	0.0700127	0.149947	0.136213	0.0778272	0.127848	0.119473	0.0594769	0.0591487	0.084424	1	1	1	0.0294955	0.02101	0.0286655	0.0157134	0.0304065	0.102847	0.260309	0.28391	0.26179
KEN	bomet	0.0318583	0.120232	0.143096	0.131333	0.117071	0.0976348	0.0719814	0.0669056	0.0581941	0.0414688	0.0357488	0.0247418	0.0192201	0.0144543	0.0104198	0.00687827	0.00442331	0.00451937	0.189385	0.0185369	0.258064	0.0387072	0.416008	0.0792992	0.0782509	0.0538236	0.0693064	0.100638	0.1644	0.119364	0.0713464	0.0548436	0.0737002	0.0639188	0.060702	0.089706	1	1	1	0.0147475	0.0119331	0.0183018	0.012369	0.0323487	0.110317	0.245647	0.280199	0.321188
KEN	bungoma	0.0344782	0.130106	0.147088	0.131102	0.116841	0.0887923	0.0654639	0.0627836	0.0544579	0.0448385	0.0364423	0.0265857	0.0206706	0.0139953	0.0117229	0.00704258	0.00461104	0.00315718	0.21021	0.0205753	0.172993	0.0259472	0.478973	0.0913016	0.0387396	0.0263966	0.0476243	0.0736162	0.132829	0.137906	0.0913673	0.0960948	0.106672	0.0897118	0.0911833	0.0678587	7	10	8	0.0296704	0.0202197	0.0218437	0.0110784	0.0268414	0.0963568	0.279399	0.374535	0.459979
KEN	busia	0.0338346	0.127643	0.142145	0.13517	0.117826	0.0882129	0.0637511	0.0608109	0.0513612	0.0446592	0.0355978	0.0278894	0.0218869	0.0168151	0.0138353	0.0090417	0.00600804	0.00369154	0.243125	0.0237969	0.262875	0.0394288	0.361807	0.0689675	0.0568788	0.0333465	0.0560192	0.0865361	0.153444	0.140657	0.0714567	0.0561267	0.073964	0.0793725	0.0936996	0.0984992	30	39	36	0.0405817	0.0274808	0.0287752	0.0151711	0.03925	0.138628	0.368049	0.461499	0.517794
KEN	elgeyo-marakwet	0.0313878	0.11846	0.13953	0.135301	0.114299	0.0890118	0.0704115	0.0651255	0.0566764	0.0434908	0.0371388	0.0272358	0.0215492	0.0172042	0.0146274	0.0086264	0.00485856	0.0052427	0.683565	0.066907	0.000595927	8.94e-05	0.209003	0.03984	0.0467678	0.0272145	0.0414601	0.0656201	0.14168	0.128311	0.0775625	0.125006	0.130514	0.0643683	0.0677733	0.0837214	1	1	1	0.0230681	0.0171094	0.0246817	0.013323	0.0225514	0.0712424	0.190279	0.21311	0.208675
KEN	embu	0.0237923	0.0897838	0.11231	0.111368	0.100947	0.085551	0.0800718	0.0808707	0.0736389	0.0627054	0.0515055	0.0346283	0.0297839	0.0216635	0.0163902	0.0114854	0.00657447	0.00711016	0.695212	0.068047	0.0161209	0.00241798	0.183268	0.0349344	0.0797582	0.0253473	0.0321418	0.101916	0.234893	0.114812	0.015225	0.0171663	0.0209656	0.0175823	0.11068	0.229513	1	1	1	0.0213282	0.0187013	0.0325965	0.0175387	0.0288083	0.0953656	0.273939	0.373637	0.459646
KEN	garissa	0.0279443	0.105454	0.154495	0.156737	0.127304	0.0902837	0.0661079	0.0637643	0.0536727	0.055725	0.0279424	0.0261635	0.0117622	0.0143688	0.00606521	0.00698169	0.00204234	0.00336336	0.844553	0.0826645	0.0262098	0.00393122	0.0358147	0.00682698	0.103066	0.0217182	0.0147943	0.0745051	0.219513	0.121416	0.0614886	0.0431626	0.0237651	0.041428	0.0836729	0.191471	3	6	4	0.0660584	0.0349798	0.0322736	0.015253	0.0375453	0.148935	0.396006	0.496743	0.537265
KEN	homa bay	0.0348761	0.131625	0.141566	0.134134	0.118671	0.0918559	0.0674471	0.0598029	0.0471278	0.040237	0.0329049	0.0274803	0.0224204	0.0178308	0.0134037	0.00906839	0.00566512	0.00406553	0.255581	0.0250161	0.226132	0.0339177	0.385811	0.073543	0.0761447	0.0377654	0.0597176	0.105189	0.159699	0.135227	0.0617075	0.0450899	0.0620674	0.0708101	0.0839561	0.102627	15	21	18	0.0237546	0.0194965	0.029614	0.0172779	0.0410184	0.136986	0.349001	0.446181	0.527851
KEN	isiolo	0.0307144	0.115911	0.132322	0.126732	0.112209	0.0944714	0.0758562	0.0660137	0.0571769	0.0509022	0.0382835	0.0324957	0.0194436	0.0177372	0.0109598	0.00992741	0.00420912	0.00480823	0.885617	0.0866838	0.004131	0.00061961	0.0192742	0.00367404	0.107695	0.0214733	0.0355699	0.0927648	0.300685	0.0697336	0.00330942	0.00395783	0.00391572	0.00418519	0.0887817	0.267928	1	1	1	0.0481914	0.0284368	0.0346873	0.0169324	0.0314916	0.122422	0.370025	0.437885	0.409368
KEN	kajiado	0.0312792	0.118043	0.129009	0.113885	0.0994012	0.104181	0.095342	0.0803388	0.0706841	0.0530575	0.034606	0.023207	0.0157888	0.0115467	0.0084681	0.00550405	0.00274899	0.0030896	0.730487	0.0714998	0.0407352	0.00610989	0.126966	0.0242021	0.132418	0.0696309	0.0815407	0.132545	0.222719	0.106834	0.0192088	0.00712185	0.00922172	0.012264	0.0504601	0.156036	2	2	2	0.0233305	0.0154975	0.0211758	0.0144594	0.0375861	0.11496	0.228863	0.240368	0.275834
KEN	kakamega	0.033234	0.125426	0.139434	0.127349	0.11342	0.0881428	0.0649322	0.0635547	0.0550134	0.0479707	0.0384614	0.030286	0.0243109	0.0168529	0.0141854	0.00847669	0.00545542	0.00367406	0.208172	0.0203758	0.24087	0.0361281	0.415291	0.0791626	0.0464902	0.0288848	0.0505744	0.0788335	0.136829	0.142999	0.0928588	0.0857679	0.104729	0.0876275	0.0747841	0.0696223	9	12	10	0.0287743	0.020311	0.0239131	0.0123737	0.0313279	0.112306	0.310471	0.396101	0.453812
KEN	kericho	0.0299523	0.113037	0.132674	0.120717	0.111013	0.102411	0.0805079	0.0750541	0.0648134	0.0462489	0.0394005	0.0264208	0.0197699	0.014133	0.00994109	0.00635581	0.00389682	0.003834	0.267483	0.0261811	0.159497	0.0239231	0.439197	0.0837194	0.0609123	0.0417127	0.0545672	0.0897469	0.146758	0.122365	0.0801589	0.0843654	0.102108	0.0730383	0.0646488	0.0796184	2	4	3	0.0163489	0.0129533	0.0204675	0.0126469	0.0303147	0.104437	0.2583	0.296032	0.318521
KEN	kiambu	0.0232791	0.0878464	0.099454	0.0955888	0.0903997	0.106592	0.103328	0.0978906	0.0841827	0.0659957	0.0468027	0.0294945	0.0227613	0.0168264	0.0136145	0.00762562	0.00439406	0.00410528	0.358887	0.0351277	0.0635843	0.00953704	0.447552	0.085312	0.0767385	0.0427385	0.0471077	0.0972923	0.225477	0.171908	0.0399385	0.0236615	0.0280615	0.0262462	0.0756308	0.1452	1	1	1	0.0149205	0.0116588	0.0193029	0.0138477	0.0370913	0.118908	0.237756	0.233293	0.227674
KEN	kilifi	0.032968	0.124422	0.141553	0.128291	0.111341	0.0858012	0.0692074	0.0687373	0.0569206	0.0458613	0.0346566	0.030035	0.0223318	0.0172165	0.0138909	0.00806576	0.00478844	0.0040929	0.534424	0.0523091	0.141517	0.0212261	0.210415	0.0401092	0.0860646	0.0341702	0.0214103	0.0675101	0.143222	0.140333	0.0805439	0.0604868	0.055182	0.0741183	0.0925898	0.144368	5	8	7	0.0578546	0.0338433	0.0323587	0.0146844	0.0457396	0.176021	0.421124	0.481887	0.483657
KEN	kirinyaga	0.0203114	0.0766466	0.100503	0.0973232	0.0848306	0.089144	0.0916902	0.0941701	0.0851427	0.0729417	0.0564808	0.0362283	0.0290786	0.0233037	0.0167547	0.0116955	0.00628471	0.00764686	0.430948	0.042181	0.110428	0.0165631	0.335859	0.0640213	0.052748	0.027259	0.032525	0.0808479	0.221082	0.168909	0.0329233	0.0339411	0.0360209	0.0275688	0.120586	0.16559	1	1	1	0.0231658	0.0196775	0.0337051	0.0193623	0.0349396	0.11421	0.297808	0.371775	0.426771
KEN	kisii	0.0321287	0.121253	0.132138	0.125788	0.118582	0.0941174	0.070891	0.0634458	0.058049	0.0448815	0.0416576	0.0302082	0.0218957	0.0160911	0.0121574	0.00813246	0.00476958	0.00399279	0.163758	0.0160286	0.296519	0.0444751	0.402496	0.0767235	0.0757541	0.0461717	0.058894	0.0976411	0.146945	0.116667	0.0781903	0.0514308	0.0767981	0.0805491	0.0759474	0.0950116	4	6	5	0.0156644	0.0141033	0.0223114	0.0131214	0.0345378	0.116204	0.285984	0.380353	0.49657
KEN	kisumu	0.0314277	0.118607	0.124092	0.122743	0.117736	0.105628	0.0817358	0.0687723	0.0540594	0.0448019	0.0352643	0.0283066	0.0218942	0.0164741	0.012341	0.00816689	0.00480919	0.00332171	0.301729	0.0295331	0.195636	0.0293435	0.372712	0.0710462	0.0732883	0.0455039	0.0674348	0.112012	0.159608	0.121785	0.0687326	0.0589591	0.0706132	0.0656867	0.0667196	0.089657	12	18	14	0.0298391	0.0229268	0.0332996	0.0189607	0.0444723	0.147335	0.357131	0.428055	0.47271
KEN	kitui	0.0304794	0.115029	0.144142	0.13793	0.122239	0.0714342	0.0573534	0.0605472	0.0592746	0.0457763	0.036878	0.0284789	0.0261938	0.0221959	0.0162894	0.0119393	0.00620419	0.00779518	0.577853	0.05656	0.0559895	0.00839789	0.252977	0.0482223	0.168317	0.0326343	0.0317192	0.115698	0.19129	0.0427478	0.00641752	0.00528851	0.00690874	0.0127835	0.073231	0.312965	1	1	1	0.0376348	0.0242916	0.0319114	0.0163625	0.0315499	0.106806	0.272108	0.339062	0.386147
KEN	kwale	0.0340664	0.128565	0.141344	0.126941	0.108418	0.0822633	0.0698757	0.0703164	0.0586187	0.0458845	0.0346515	0.0302643	0.0222447	0.0175878	0.0129899	0.00825592	0.00419737	0.00369411	0.51907	0.0508064	0.179085	0.026861	0.188286	0.035891	0.0828504	0.0371878	0.0296674	0.0806886	0.152074	0.176809	0.0617727	0.0569431	0.0537809	0.0538269	0.0882204	0.126179	10	15	12	0.0456754	0.0289702	0.0327614	0.0167548	0.0473488	0.192626	0.467895	0.52434	0.492209
KEN	laikipia	0.0273661	0.103273	0.125742	0.121923	0.100585	0.0849826	0.0776028	0.0759248	0.0695175	0.0590609	0.0457473	0.0298526	0.024154	0.0199287	0.0160688	0.00889021	0.00468015	0.00487467	0.831453	0.0813823	0.0019136	0.000287022	0.0713612	0.0136028	0.0639151	0.0358527	0.0367521	0.0733827	0.170817	0.114802	0.056939	0.0826558	0.091467	0.0462561	0.0878939	0.139267	1	1	1	0.0182862	0.0131135	0.0175194	0.00926496	0.0196846	0.07783	0.226622	0.222059	0.128304
KEN	lake victoria	0.0343441	0.12958	0.132817	0.123747	0.115167	0.101502	0.0767376	0.0650503	0.0503543	0.0416432	0.0326062	0.0267625	0.0219182	0.0171499	0.013055	0.00862339	0.00546261	0.00364869	0.217021	0.0212419	0.207124	0.0310666	0.439727	0.0838204	0.0873405	0.0425852	0.0678097	0.121546	0.166151	0.143569	0.0514804	0.0392549	0.0469898	0.0520605	0.0690774	0.112135	24	30	28	0.0306805	0.0224643	0.0325608	0.0186787	0.0422889	0.14501	0.374223	0.464411	0.517636
KEN	lamu	0.0292802	0.110481	0.127218	0.111397	0.106849	0.0920072	0.0762483	0.0763805	0.0685099	0.0564528	0.0409055	0.0324091	0.0231018	0.0201228	0.0124461	0.00887656	0.0032975	0.00418768	0.284492	0.027846	0.303068	0.0454573	0.284841	0.0542962	0.0583039	0.0143913	0.00597817	0.0330814	0.138774	0.27162	0.14754	0.0880437	0.0457431	0.0631402	0.0576994	0.0756843	1	1	1	0.0607347	0.0405085	0.043715	0.0199549	0.0462956	0.1583	0.389661	0.496959	0.585674
KEN	machakos	0.0250416	0.0944986	0.116539	0.118531	0.110164	0.0883733	0.0772134	0.0764716	0.0678775	0.0543395	0.0454482	0.0355983	0.0294948	0.0207036	0.0158904	0.0107551	0.00596305	0.00727735	0.555615	0.0543834	0.00363159	0.000544704	0.324054	0.061771	0.115855	0.0444623	0.0457642	0.123703	0.218655	0.0857321	0.0110933	0.00431603	0.00565365	0.00923845	0.0781523	0.257375	1	3	2	0.0207442	0.0148123	0.0217275	0.0142111	0.0354288	0.114121	0.256375	0.320286	0.406094
KEN	makueni	0.0270485	0.102075	0.133615	0.134915	0.121417	0.0755196	0.0623405	0.0647014	0.0627491	0.0488879	0.0407791	0.0334382	0.0297186	0.0217368	0.0163429	0.0109007	0.00614678	0.00784791	0.330896	0.0323879	0.0853903	0.0128077	0.452301	0.0862173	0.16645	0.0522642	0.0520659	0.123899	0.193806	0.0628558	0.0101668	0.00338421	0.00607459	0.00934553	0.0607459	0.258942	1	1	1	0.0381932	0.0195626	0.0145226	0.0079009	0.0296008	0.10627	0.236173	0.270858	0.314424
KEN	mandera	0.0270996	0.102236	0.173692	0.191679	0.135382	0.0687802	0.0463201	0.0536788	0.0533751	0.0530563	0.0312261	0.0238245	0.0120285	0.0123127	0.00548305	0.00574359	0.00193706	0.00232639	0.910847	0.0891533	0	0	0	0	0.0595025	0.00508199	0.00851799	0.098533	0.313376	0.107205	0.00288048	0.00652223	0.00603872	0.00533918	0.153838	0.233165	1	3	1	0.0648157	0.0306158	0.0242269	0.0107197	0.0270732	0.103854	0.322765	0.446908	0.496843
KEN	marsabit	0.0300049	0.11321	0.144594	0.142349	0.125162	0.086934	0.063248	0.0617557	0.0506113	0.0485889	0.0323479	0.0306926	0.017977	0.0192165	0.0111381	0.0122173	0.00434546	0.00578609	0.905271	0.0886075	0	0	0.00514128	0.000980028	0.0807209	0.0409534	0.0377296	0.106885	0.296627	0.098366	0.00681535	0.0170139	0.0127481	0.00664681	0.102224	0.193269	2	4	3	0.042566	0.0302521	0.0471218	0.0246571	0.0331948	0.103609	0.292216	0.321557	0.280288
KEN	meru	0.0265171	0.10007	0.11938	0.115519	0.100813	0.0900235	0.0850801	0.081664	0.0693688	0.0527375	0.0444078	0.0327181	0.0254883	0.0204107	0.0143019	0.0104871	0.00548061	0.00571123	0.580072	0.0567771	0.0737938	0.0110684	0.233735	0.0445544	0.0914333	0.0285702	0.0315183	0.0897425	0.217506	0.0986409	0.0145777	0.0164636	0.019661	0.016106	0.144347	0.231434	1	4	2	0.0275247	0.0203093	0.0298527	0.0145694	0.0216097	0.0833545	0.289263	0.383806	0.403791
KEN	migori	0.0373132	0.140821	0.145666	0.13253	0.117404	0.0931971	0.0693245	0.0615508	0.0496587	0.0400315	0.0308505	0.0243529	0.018588	0.0136673	0.0110445	0.00666552	0.00451841	0.00299508	0.186117	0.018217	0.276202	0.0414277	0.401502	0.0765341	0.0824109	0.0443789	0.0633199	0.102226	0.159299	0.131862	0.0617457	0.0334341	0.0486269	0.0704415	0.0889577	0.113296	10	15	12	0.0271788	0.0200713	0.0285603	0.0167284	0.0385678	0.133702	0.341476	0.431026	0.502779
KEN	mombasa	0.0250675	0.0945992	0.0926121	0.0815764	0.0919802	0.127832	0.125301	0.10884	0.0869714	0.0597352	0.0391513	0.0253095	0.0161613	0.010369	0.00695925	0.00402522	0.00204911	0.0016391	0.19767	0.0193478	0.402874	0.0604273	0.2685	0.0511813	0.0529543	0.0217391	0.0108696	0.0512821	0.17029	0.245541	0.090301	0.0702341	0.0635452	0.0582497	0.0822185	0.0827759	10	15	12	0.0422238	0.0310611	0.0315221	0.0126177	0.0497752	0.200024	0.466734	0.530789	0.525717
KEN	murang'a	0.0225922	0.0852532	0.111504	0.115952	0.100869	0.0761441	0.0694257	0.0740045	0.071315	0.0628249	0.0525912	0.0376363	0.0345693	0.0290338	0.0249757	0.0145935	0.00870884	0.0081881	0.294915	0.0288661	0.165517	0.0248261	0.408086	0.0777891	0.0673888	0.0342568	0.0387314	0.0896887	0.231484	0.170917	0.0343057	0.0266279	0.0298555	0.0249652	0.0959484	0.155831	2	3	2	0.0220116	0.0151392	0.0197377	0.0124197	0.034236	0.121886	0.277996	0.295345	0.289499
KEN	nairobi	0.0233415	0.0880831	0.084732	0.0722755	0.0851426	0.144164	0.139575	0.115758	0.0893345	0.0620969	0.0397787	0.0235555	0.0141017	0.00831256	0.005	0.00250531	0.00125849	0.0011637	0.358979	0.0351367	0.000556288	8.34e-05	0.508344	0.0969003	0.0937687	0.0537017	0.0551369	0.105849	0.217558	0.161225	0.0360005	0.01507	0.0197345	0.0218873	0.0603995	0.15967	1	1	1	0.0143207	0.0123424	0.0241306	0.0163063	0.0428425	0.128585	0.252834	0.283919	0.348069
KEN	nakuru	0.0306125	0.115528	0.13246	0.120525	0.102855	0.0994872	0.0837496	0.0763787	0.0677147	0.0503479	0.0382589	0.0245234	0.0188863	0.0140055	0.0112648	0.00639298	0.00357677	0.00361272	0.52442	0.05133	0.050924	0.00763812	0.307141	0.058547	0.0863476	0.0578793	0.0690055	0.0967331	0.166003	0.118032	0.0639759	0.0565636	0.0723258	0.0580502	0.0590862	0.0959976	1	1	1	0.0173046	0.0123242	0.0157458	0.0100387	0.0266446	0.0962314	0.226504	0.225813	0.191288
KEN	nandi	0.0311295	0.117481	0.136333	0.125204	0.110494	0.0945177	0.0747207	0.0702178	0.0620522	0.0476636	0.0375052	0.0266019	0.0214221	0.0147975	0.0127129	0.00733094	0.00476619	0.00523042	0.423774	0.0414788	0.0862977	0.0129438	0.365781	0.0697249	0.0441262	0.0344814	0.0517995	0.0752445	0.134872	0.121825	0.0873246	0.102053	0.126773	0.0864162	0.0687309	0.0663536	4	6	5	0.0189844	0.0150577	0.0229846	0.0129867	0.0271999	0.095018	0.255649	0.304797	0.330971
KEN	narok	0.036933	0.139388	0.151595	0.127189	0.100024	0.0939381	0.0783835	0.0681348	0.0594904	0.0453936	0.0317553	0.0206434	0.0141841	0.0123573	0.00885818	0.0059057	0.00257489	0.00342728	0.641891	0.062828	0.00299285	0.000448899	0.245115	0.0467237	0.0941479	0.0719799	0.0772771	0.104953	0.193077	0.129553	0.0506229	0.0415557	0.0487378	0.0427457	0.0499068	0.0954432	1	1	1	0.0169113	0.0103055	0.0103768	0.00737285	0.0261392	0.0922385	0.191165	0.171165	0.134597
KEN	nyamira	0.0301636	0.113836	0.129449	0.122239	0.115916	0.0906018	0.0735285	0.067891	0.0645007	0.0487623	0.0456519	0.0313858	0.0215181	0.0162759	0.011911	0.00817728	0.0045602	0.00380982	0.1361	0.0133214	0.312239	0.0468328	0.412816	0.0786907	0.0724332	0.0479681	0.0605214	0.0980437	0.147111	0.110322	0.0794429	0.0602923	0.0856737	0.0790764	0.0708297	0.0882852	2	4	3	0.013365	0.0123144	0.0211378	0.0128284	0.0321988	0.106191	0.257069	0.335982	0.440195
KEN	nyandarua	0.0263031	0.0992612	0.132319	0.130457	0.103717	0.0772529	0.0697691	0.0727855	0.0719979	0.061113	0.0460798	0.0279674	0.0235474	0.0191747	0.018245	0.00972269	0.00555493	0.00491234	0.69545	0.0680704	0.0145801	0.00218688	0.184536	0.0351762	0.0588058	0.0351827	0.0437958	0.0757801	0.149722	0.129473	0.0710202	0.0804896	0.0961795	0.0638426	0.0871887	0.10852	1	1	1	0.013453	0.00896365	0.00910013	0.00531294	0.0175992	0.0709372	0.186729	0.157873	0.0749958
KEN	nyeri	0.0203641	0.0768424	0.0985172	0.104883	0.0953321	0.0841003	0.0790965	0.0828991	0.0796899	0.0718338	0.056381	0.0362741	0.0316815	0.0286857	0.0234697	0.014205	0.0079734	0.00794928	0.384732	0.0376574	0.157075	0.0235598	0.333419	0.0635561	0.0669462	0.0373796	0.0458245	0.0832998	0.182972	0.152065	0.0420903	0.0433351	0.0506501	0.0396201	0.116447	0.139369	1	1	1	0.0201634	0.0136366	0.0164775	0.00915685	0.0232773	0.094063	0.257746	0.248349	0.162054
KEN	samburu	0.0362259	0.136727	0.153305	0.139337	0.11498	0.0889159	0.0658703	0.0589651	0.0554366	0.0393538	0.0303461	0.0232073	0.0158106	0.0159502	0.0106833	0.00757659	0.00388431	0.00361126	0.834627	0.0816929	0	0	0.0702832	0.0133974	0.0748146	0.037694	0.0474488	0.105829	0.244385	0.122182	0.0257201	0.0317889	0.026919	0.0232181	0.0857758	0.174225	1	1	1	0.0329662	0.0199481	0.0232369	0.0116003	0.0227821	0.0849227	0.240275	0.250711	0.187925
KEN	siaya	0.0320991	0.12114	0.129154	0.12871	0.117348	0.0860538	0.0646002	0.0584639	0.0486639	0.0437644	0.0366535	0.0326619	0.0295358	0.0246739	0.0191256	0.0136072	0.00866225	0.00526246	0.274299	0.0268482	0.216122	0.0324163	0.378219	0.0720958	0.0698475	0.035957	0.0568286	0.0975845	0.161921	0.139167	0.0661738	0.0515935	0.0724192	0.0744857	0.0792386	0.0947832	27	33	32	0.0339972	0.0242353	0.0300237	0.0165113	0.0404923	0.144308	0.376693	0.461675	0.498798
KEN	taita taveta	0.0246781	0.0931223	0.109929	0.10985	0.104387	0.0858963	0.0771284	0.0780677	0.073323	0.060613	0.0483081	0.0366716	0.0311116	0.0235716	0.0193662	0.0117908	0.0069119	0.005451	0.634974	0.062151	0.0589835	0.00884696	0.197414	0.0376309	0.155284	0.0551835	0.0499713	0.139991	0.175409	0.0876613	0.0213651	0.0150989	0.0218669	0.0332664	0.0659163	0.178986	1	1	1	0.0480443	0.0251906	0.0235098	0.012467	0.0330418	0.0891759	0.16209	0.208371	0.348929
KEN	tana river	0.0368116	0.138928	0.154707	0.130102	0.109362	0.0832469	0.0688252	0.0613769	0.0548687	0.0446125	0.0339488	0.026383	0.0184621	0.0147142	0.0097486	0.00673076	0.00345539	0.00389294	0.772774	0.0756388	0.104365	0.0156538	0.0265141	0.0050541	0.147322	0.0364124	0.0207087	0.0992735	0.173183	0.064934	0.0375207	0.035409	0.0220932	0.0542782	0.0752398	0.233626	1	3	2	0.067109	0.0391739	0.0403022	0.0189769	0.0426426	0.153337	0.389451	0.495906	0.580017
KEN	tharaka-nithi	0.0255374	0.0963687	0.115488	0.114027	0.101966	0.0841198	0.0750049	0.0768879	0.0702453	0.0556482	0.0491817	0.0372128	0.030884	0.0242075	0.0178087	0.011568	0.00692809	0.00709065	0.697999	0.0683199	0.0358305	0.00537424	0.16166	0.0308156	0.0992962	0.0259453	0.0264974	0.0891526	0.247792	0.101366	0.0111096	0.0133177	0.0157673	0.0119721	0.115236	0.242548	1	1	1	0.0313558	0.0246133	0.0368254	0.0180096	0.0278271	0.0984771	0.311187	0.417325	0.471254
KEN	trans nzoia	0.0327261	0.123507	0.143406	0.129079	0.113811	0.0919752	0.0728231	0.0685116	0.0585481	0.0462427	0.0362062	0.0262013	0.0197204	0.0135565	0.0107135	0.0062013	0.00389667	0.00305463	0.551836	0.0540135	0.00675953	0.00101387	0.324517	0.0618593	0.0310972	0.0209314	0.0395838	0.0623444	0.127868	0.132786	0.0932018	0.130357	0.136474	0.0813267	0.0800372	0.0639938	2	4	3	0.025044	0.0187079	0.0242271	0.0130065	0.0231065	0.0717779	0.202774	0.25462	0.301184
KEN	turkana	0.0248585	0.0938769	0.143951	0.15793	0.140918	0.0928409	0.0701044	0.0619842	0.0567154	0.0464857	0.0323825	0.024663	0.0189047	0.0143731	0.00942113	0.00544166	0.00268144	0.00264886	0.910636	0.0891327	0	0	0.000194025	3.7e-05	0.0446325	0.0248822	0.0547502	0.114435	0.225624	0.120821	0.0540757	0.0964558	0.0626314	0.0370511	0.0585449	0.106096	2	5	3	0.0449954	0.0263367	0.0305889	0.0157506	0.0307119	0.0957444	0.214975	0.233585	0.254566
KEN	uasin gishu	0.0288044	0.108705	0.124426	0.114901	0.107729	0.115405	0.0897557	0.0793205	0.067703	0.0493653	0.036675	0.0237677	0.0180674	0.0122448	0.0100999	0.00581019	0.00341258	0.00398663	0.593931	0.0581337	0.00225593	0.000338368	0.290051	0.0552894	0.043598	0.0268212	0.0395759	0.0633859	0.138709	0.12118	0.0843353	0.134708	0.149334	0.0730002	0.0566967	0.0686555	1	1	1	0.0189472	0.0158008	0.0252825	0.0141029	0.0238782	0.0746936	0.209701	0.262305	0.304737
KEN	vihiga	0.0295472	0.11151	0.133874	0.13098	0.115236	0.0728475	0.0559434	0.0579187	0.0534896	0.0490027	0.040807	0.037101	0.0336671	0.0257532	0.0224774	0.0148164	0.00907585	0.00612997	0.147085	0.0143966	0.33051	0.0495734	0.385039	0.0733958	0.0644436	0.0373899	0.0585116	0.0938343	0.149919	0.130415	0.0753191	0.0624663	0.0875427	0.0829588	0.0752292	0.0819702	12	18	16	0.0254478	0.0185307	0.0237166	0.0127561	0.0332091	0.118725	0.313932	0.385553	0.425462
KEN	wajir	0.0269778	0.101735	0.16835	0.181396	0.12946	0.0733444	0.0528856	0.0584827	0.0517095	0.0555296	0.0300869	0.0260688	0.0123534	0.0137803	0.00606612	0.00686459	0.00235771	0.00273085	0.910847	0.0891533	0	0	0	0	0.0799578	0.0163918	0.0227117	0.0992304	0.306343	0.0937323	0.00799042	0.0124077	0.00817355	0.0121129	0.118784	0.222164	1	4	2	0.0556721	0.0289708	0.03032	0.0139057	0.0299836	0.118998	0.351957	0.433476	0.424667
KEN	west pokot	0.0364121	0.13759	0.16024	0.146779	0.112729	0.08456	0.066292	0.0598868	0.0525052	0.0405976	0.0289293	0.0219669	0.0164527	0.0130136	0.00960726	0.00564115	0.00308906	0.0038907	0.859391	0.0841168	0	0	0.047448	0.00904451	0.0322134	0.020593	0.0397792	0.0687181	0.14778	0.134197	0.0812606	0.146243	0.120189	0.070113	0.0726901	0.0662238	2	4	3	0.027955	0.0197027	0.0261636	0.0141345	0.0242681	0.071062	0.175263	0.194906	0.206669
MOZ	cabo delgado	0.0333829	0.125182	0.140669	0.113356	0.112833	0.0970273	0.082436	0.0673555	0.0514457	0.0421602	0.0340433	0.0269289	0.0232717	0.0177153	0.0144487	0.00834145	0.00572166	0.00386183	0.119117	0.0116591	0.390866	0.0586262	0.352533	0.0671996	0.174892	0.220916	0.20457	0.202984	0.104439	0.0156705	0.00540427	0.00540326	0.00322771	0.00339866	0.00936055	0.0497344	54	69	66	0.0539559	0.0453108	0.0430768	0.0427649	0.0447158	0.0552299	0.0724483	0.120114	0.188338
MOZ	gaza	0.0294537	0.110446	0.137256	0.144777	0.12406	0.0989793	0.0767236	0.0545134	0.0364168	0.0360669	0.0327072	0.0273549	0.0231135	0.0181483	0.0171493	0.0138391	0.0102292	0.0089475	0.654985	0.0641096	0.170324	0.0255469	0.0714208	0.0136142	0.168909	0.187819	0.193698	0.102283	0.0610563	0.0313339	0.0272995	0.0171501	0.0133222	0.0224295	0.0517313	0.122969	6	9	8	0.0607676	0.0500456	0.0468276	0.0475636	0.0537038	0.0680293	0.0855718	0.143421	0.227422
MOZ	inhambane	0.0299199	0.112195	0.138285	0.144271	0.121016	0.0925239	0.0687596	0.0504183	0.0403561	0.0392212	0.0324924	0.0278264	0.0259579	0.0223454	0.0188704	0.015678	0.0113601	0.00868403	0.214941	0.0210383	0.303397	0.0455067	0.348656	0.0664606	0.176157	0.182927	0.19909	0.112806	0.0545323	0.0380136	0.032109	0.0206715	0.0231337	0.0237265	0.0396618	0.0971707	24	30	28	0.0703158	0.0565068	0.049309	0.0498896	0.0564164	0.0725606	0.0960972	0.153296	0.225736
MOZ	manica	0.0355389	0.133291	0.145104	0.141824	0.128541	0.101867	0.0817834	0.0540766	0.0391475	0.0329568	0.0279007	0.0211947	0.0166135	0.0130821	0.0104887	0.00704458	0.00492185	0.00480544	0.264898	0.0259281	0.169733	0.0254584	0.431693	0.0822891	0.19907	0.215384	0.203286	0.128459	0.0503802	0.0189702	0.0171239	0.00983441	0.0137188	0.0132461	0.029385	0.101142	15	24	20	0.0496564	0.0368766	0.0319374	0.0357001	0.0437069	0.0596109	0.0748153	0.123767	0.194182
MOZ	maputo	0.0261483	0.0980499	0.122934	0.131953	0.125881	0.11868	0.0986171	0.0661061	0.0459865	0.0431656	0.0336796	0.0245789	0.0183443	0.0142457	0.0114553	0.00969766	0.00587917	0.00477677	0.615922	0.0602862	0.108671	0.0162996	0.166989	0.0318314	0.132471	0.16897	0.167272	0.114662	0.0735679	0.0354966	0.0297826	0.0241619	0.0230891	0.0433702	0.0760214	0.111135	6	8	7	0.0681845	0.0527738	0.0463267	0.0473941	0.0540083	0.0676926	0.0867363	0.147131	0.255688
MOZ	maputo city	0.0215423	0.0807696	0.107976	0.127094	0.137267	0.139892	0.107067	0.0656883	0.0466603	0.0475233	0.0383822	0.0275755	0.0178778	0.0127226	0.00868569	0.00681495	0.00378411	0.00285502	0.414447	0.0405659	0.221683	0.0332504	0.243616	0.0464379	0.108275	0.181968	0.163442	0.113215	0.0790449	0.0444627	0.0329354	0.032112	0.0234664	0.0461095	0.08028	0.0946892	6	8	7	0.0622592	0.0484611	0.0436068	0.0449802	0.0496851	0.0639077	0.0836363	0.142475	0.254287
MOZ	nampula	0.0360752	0.135281	0.153535	0.123245	0.108956	0.0949043	0.0811707	0.0641821	0.051113	0.0400929	0.0307512	0.0236043	0.0179458	0.014365	0.0101842	0.00685746	0.00433447	0.00358221	0.206327	0.0201952	0.289045	0.043354	0.370462	0.0706172	0.166578	0.22784	0.200936	0.186979	0.0766656	0.0205209	0.0165603	0.0152265	0.00854663	0.0059657	0.0127303	0.061451	117	144	142	0.0703522	0.0525466	0.0425177	0.041145	0.0460274	0.0596709	0.077765	0.135684	0.227807
MOZ	niassa	0.041089	0.154083	0.156836	0.120801	0.109985	0.0965573	0.082208	0.0570017	0.0435226	0.0355574	0.0281494	0.0214469	0.016055	0.0131213	0.00899578	0.00671208	0.00408712	0.00397305	0.184977	0.0181055	0.238189	0.0357261	0.439269	0.0837332	0.179552	0.235023	0.215607	0.201007	0.0794885	0.0110174	0.00284315	0.00188485	0.00177376	0.00347308	0.00915392	0.0591754	45	57	54	0.0608439	0.0326917	0.0154643	0.0129233	0.0129028	0.0166472	0.0443171	0.105447	0.182451
MOZ	sofala	0.0341148	0.127926	0.145418	0.143211	0.120499	0.0952108	0.0820066	0.0567214	0.043324	0.0374556	0.0306337	0.023977	0.0186866	0.0142735	0.00993707	0.00748046	0.00467463	0.0046299	0.284417	0.0278386	0.288516	0.0432746	0.298965	0.0569886	0.180091	0.201097	0.187629	0.152617	0.0584043	0.0304596	0.0263424	0.0187688	0.0185851	0.0138649	0.0229738	0.0891666	24	33	32	0.0743341	0.0568068	0.0472097	0.0460226	0.0463571	0.0618285	0.0919109	0.164864	0.256178
MOZ	tete	0.0371831	0.139415	0.153283	0.136571	0.116659	0.101559	0.0808062	0.0540659	0.0409605	0.0340502	0.0272182	0.0204911	0.0174861	0.0132087	0.0103887	0.00727537	0.00516147	0.00439718	0.244582	0.0239396	0.160494	0.0240725	0.459351	0.0875612	0.214543	0.251376	0.230461	0.137718	0.0380315	0.00934377	0.0071117	0.00490524	0.00342731	0.00294353	0.0125842	0.0875545	27	36	34	0.0699694	0.0361534	0.0159173	0.0127081	0.013979	0.0194849	0.0534231	0.140377	0.232313
MOZ	zambezia	0.0390531	0.146439	0.15379	0.129395	0.104201	0.0967079	0.0812974	0.0597383	0.0463256	0.0388146	0.0299516	0.0217144	0.0165715	0.0132277	0.00922029	0.00644476	0.00411265	0.00317516	0.187029	0.0183063	0.234924	0.0352364	0.44053	0.0839736	0.152931	0.200603	0.17778	0.171515	0.0783062	0.0373421	0.0303177	0.0269619	0.0187291	0.0114624	0.0178432	0.0762096	144	150	148	0.0626966	0.0415901	0.0288816	0.0258833	0.025863	0.0339143	0.0628426	0.145278	0.249285
[truncated: 61 more columns]
